# Supplementary material for: Habitual Spectacle-Corrected Distance Visual Acuity and Axial Elongation in School-Based Myopia Screening: A Retrospective Cohort Study
Source: Healthcare (Basel). 2026 Jul 10;14(14):2076. doi: 10.3390/healthcare14142076 (PMC13412033; doi:10.3390/healthcare14142076)
Supplement: Supplementary file 1 [file healthcare-14-02076-s001.zip]

Archive with 1 entries (1 files):
- healthcare-4383718-supplementary.pdf
